# Supplementary material for: The SPHN Schema Forge – transform healthcare semantics from human-readable to machine-readable by leveraging semantic web technologies
Source: J Biomed Semantics. 2025 May 8;16:9. doi: 10.1186/s13326-025-00330-9 (PMC12063216; doi:10.1186/s13326-025-00330-9)
Supplement: Supplementary file 1 — Additional file 1. List of possible errors displayed in the SPHN Schema Forge log and their interpretations. Dataset2RDF list of errors provided to the user. To mitigate the risks of having datasets not compliant with the SPHN rules, the SPHN Schema Forge generates a report for the user. This report contains error messages produced by the Dataset2RDF tool. These error messages aim to guide the user in resolving potential issues. Additional File 1 shows the error messages that may appear in this report and their interpretations. Each error specifies the line in the Dataset where it occurred. The term 'concept' refers to the semantic element of interest defined in the Dataset, which is translated as a 'Class' in RDF. Similarly, the term 'composedOf' corresponds to attributes defined in the Dataset, which are translated as 'Properties' in RDF. [file 13326_2025_330_MOESM1_ESM.xlsx]

## Sheet: Sheet1
Error log	How to interpret the error?
[Row XXX] Project concept ‘XXX’ occurs more than once (Row XXX, Row XXX)	You can’t have two lines with the same project concept name. You must delete one of the lines (and check the composedOfs that may be associated).
[Row XXX] Project concept ‘XXX’ should have ‘XXX’ as its parent instead of “SPHNConcept”	You can’t have a project concept name whose parent is SPHNConcept. You have to use the root concept name of your project (project:<PROJECT>Concept).
[Row XXX] Project composedOf ‘XXX’ should have ‘XXX’ as its parent instead of ‘SPHNAttributeObject’	A project composedOf (which therefore does not exist in SPHN) can’t have as parent the SPHNAttributeObject. Note that this does not apply to SPHN composedOf that may be reused in a project concept as a composedOf.
[Row XXX] Inherited composedOf ‘XXX’ has cardinality which is broader (XXX) than what is expected (XXX)	The inherited composedOf has a broader cardinality when comparing to the same composedOf defined in the parent concept. The cardinality must either be the same as in the parent concept or be narrower.
[Row XXX] composedOf ‘XXX’ has cardinality with is unrecognized (XXX) when compared to what is expected (XXX)	The composedOf is most likely coming from an inherited concept and its cardinality has been changed but the cardinality pattern is incorrect.
[Row XXX] Project composedOf ‘XXX’ should have ‘XXX’ as its parent instead of ‘XXX’	The parent given to a project composedOf appears to be wrong (typo, wrong concept).
[Row XXX] inherited project composedOf ‘XXX’ should have ‘XXX’ as its parent instead of ‘XXX’	The parent provided to a project inherited composedOf appears to be wrong (typo, wrong concept).
[Row XXX] inherited project composedOf ‘XXX’ has a parent ‘XXX’ that does not exist	The project inherits a composedOf but the parent in the ‘parent’ column does not exist within the project.
[Row XXX] composedOf ‘XXX ‘ has type (XXX) which is not in the same scope when comparing with composedOf ‘XXX’ with type (XXX) in parent concept ‘XXX’	A concept which is a child of another concept is defined. One of the inherited composedOf of that child concept differs in the type compared to the same composedOf defined in the parent. Make sure to align the types of these composedOfs, which must be the same.
[Row XXX] inherited SPHN composedOf ‘XXX’ should have ‘XXX’ as its parent instead of ‘XXX’	The composedOf which is inherited in the project concept comes from SPHN. Therefore, the parent must be the same as defined in the SPHN composedOf.
[Row XXX] Concept ‘XXX’ has ‘cardinality for concept to XXX’ which is broader (XXX) than its parent (XXX)	The project concept in question is inheriting from another parent (SPHN or project-specific) concept. However the cardinality applied to one of the core concepts (Subject Pseudo Identifier, Source System, Administrative Case or Data Provider) is broader than the one defined in the parent concept. This is not allowed. The cardinality must either be the same or can only be narrower.
[Row XXX] Concept ‘XXX’ has ‘cardinality for concept to XXX’ which is unrecognized (XXX) when compared to its parent (XXX)	The project concept in question is inheriting from another parent (SPHN or project-specific) concept. However the cardinality applied to one of the core concepts (Subject Pseudo Identifier, Source System, Administrative Case or Data Provider) is not recognizable when compared to the parent. There is some formatting issue with the cardinality expression.
[Row XXX] SPHN concept ‘XXX’ has an invalid IRI ‘XXX’. SPHN concept should have SPHN IRI.	The project extends an SPHN concept but adds a project-IRI for this SPHN concept. This is not allowed. You must use SPHN IRI for SPHN concepts even if they are extended for a project.
[Row XXX] Project concept ‘XXX’ has an invalid IRI ‘XXX’. Project concept should have project IRI	The project defines a project concept but uses the SPHN IRI for the concept. This is not allowed. You must use a project-specific IRI.
[Row XXX] SPHN composedOf ‘XXX’ has an invalid IRI ‘XXX’. SPHN composedOf should have SPHN IRI	The project is reusing an existing SPHN composedOf (i.e. the general name does not contain a project prefix) but modified the IRI (i.e. most likely with the project-specific IRI). This is not allowed. You must use the same IRI as defined in SPHN.
[Row XXX] Project composedOf ‘XXX’ has an invalid IRI ‘XXX’. Project composedOf should have project IRI	The project defines a composedOf but uses the SPHN IRI for the composedOf. This is not allowed. You must use a project-specific IRI.
[Row XXX] composedOf ‘XXX’ has a standard ‘XXX’ that is not allowed since parent composedOf ‘XXX’ allows only OBI	The standard column of the inherited composedOf specifies the name of a terminology which is not specified or allowed in the parent’s composedOf.
[Row XXX] inherited SPHN composedOf ‘XXX’ has a reference ‘XXX’ that does not exist	The reference column of the inherited composedOf appears to be wrong (typo, wrong concept).
[Row XXX] inherited project composedOf ‘XXX’ has a reference ‘XXX’. The reference concept inherits from concept ‘XXX’ that does not exist	The inherited composedOf has a reference concept. This reference concept has a parent defined in the ‘parent’ column that does not exist.
[Row XXX] inherited project composedOf ‘XXX’ has a reference ‘XXX’. The reference concept does not have a ‘type’ defined	The inherited project composedOf has a reference concept. This reference concept does not have a ‘type’ defined in the ‘type’ column.
[Row XXX] inherited project composedOf ‘XXX’ has a reference ‘XXX’ that does not exist	The inherited project composedOf has a reference concept that does not exist.
[Row XXX] composedOf ‘XXX’ has type (XXX) which is not in the same scope when comparing with composedOf ‘XXX’ with type (XXX) in parent concept ‘XXX’	The type column of the composedOf appears to be wrong (typo, wrong concept).
[Row XXX] inherited SPHN composedOf ‘XXX’ has a parent ‘XXX’ that does not exist	The parent column of the inherited composedOf appears to be wrong (typo, wrong concept).
[Row XXX] inherited SPHN composedOf ‘XXX’ does not exist in parent concept ‘XXX’	A concept defines a composedOf as being inherited but this composedOf doesn’t seem to exist in the parent concept. This can be due to a typo, wrong composedOf name or this can be fixed by changing the column ‘concept or concept compositions or inherited’ from ‘inherited’ to ‘composedOf’.
[Row XXX] inherited project composedOf ‘XXX’ does not exist in parent concept ‘XXX’	A project concept defines a project composedOf as being inherited but this composedOf doesn’t seem to exist in the parent concept. This can be due to a typo, wrong composedOf name or this can be fixed by changing the column ‘concept or concept compositions or inherited’ from ‘inherited’ to ‘composedOf’
[Row XXX] inherited SPHN composedOf ‘XXX’ should have ‘SPHNAttributeObject’ as its parent instead of ‘XXX’	The project uses an inherited SPHN composedOf but changes its parent from SPHNAttributeObject to a project-specific attribute object. This is not allowed.
[Row XXX] Concept ‘XXX’ is repeated but with different values for column ‘XXX’	The SPHN concept, which is extended by the project, has been defined with a different value in a given column. This is not allowed, the column in question should be the same as the one defined initially in the SPHN concept.
[Row XXX] Repeated concept ‘XXX’ has a composedOf ‘XXX’ with different values for column ‘XXX’	The SPHN concept, which is extended by the project, has been defined with an already defined SPHN composedOf but some values have changed. This is not allowed. In repeated SPHN concepts, the project must create its own prefixed composedOfs (even if the general name of the composedOf is the same as the one defined in the SPHN concept).
[Row XXX] Project composedOf ‘XXX’ has type ‘qualitative’. Either ‘valueset or subset’ column should be defined OR the parent should be an ‘Attribute Datatype’	The project composedOf has an attribute object as its parent and the type as ‘qualitative’. If this is truly the case then there should be a value set defined in the ‘valueset or subset column’. If there are no value sets then this property’s parent should be an Attribute Datatype.
[Row XXX] SPHN concept ‘XXX’ should have ‘XXX’ as its parent instead of ‘XXX’	The project extends an SPHN concept but uses a project root concept as its parent. This is not allowed. SPHN concept must have the SPHN root concept as its parent.
[Row XXX] Project concept ‘XXX’ should have ‘XXX’ as its parent instead of ‘XXX’	The project defines a concept whose parent is the SPHN root concept instead of project root concept. This is not allowed. Project concepts must have the project root concept as its parent OR a project concept OR an SPHN concept (excluding the SPHN root concept).
[Row XXX] Cannot find parent ‘XXX’ for concept ‘XXX’	Cannot find the parent defined in the ‘parent’ column for a defined concept.
[Row XXX] SPHN composedOf ‘XXX’ has a parent ‘XXX’ that does not exist	The project reuses an SPHN composedOf and redefines the parent of this composedOf but the parent does not exist.
[Row XXX] Project concept ‘XXX’ has parent ‘XXX’ with type ‘XXX’; If parent is a root concept then type should remain empty	The project defines a concept where the parent in the ‘parent’ column refers to a root concept but the type in the ‘type’ column refers to another concept. This is not allowed. When the ‘parent’ column refers to a root concept, the ‘type’ column should remain empty.
[Row XXX] Project concept ‘XXX’ has parent ‘XXX’ with type ‘XXX’; Type and parent should always refer to the same concept	The project defines a concept where the parent in the ‘parent’ column refers to a concept but the type in the ‘type’ column refers to another concept. This is not allowed. The ‘parent’ and ‘type’ column should always refer to the same concept when the ‘parent’ is not a root concept.
[Row XXX] SPHN composedOf ‘XXX’ does not exist. If this is a project composedOf then the name should have a project prefix	The project reuses a composedOf that does not exist in SPHN. If the composedOf is a project composedOf then the name in the ‘general concept name’ column should include the project prefix.
[Row XXX] SPHN composedOf ‘XXX’ should have SPHNAttributeObject as its parent instead of ‘XXX’. If this is a project composedOf then the name should have a project prefix	The project reuses an SPHN composedOf but redefines its parent as project attribute object. This is not allowed. SPHN composedOf should have SPHNAttributeObject as its parent. If the composedOf is to be a project composedOf then the name in the ‘general concept name’ column should include the project prefix.
[Row XXX] Project composedOf ‘XXX’ has type ‘XXX’. Thus its parent should be an Attribute Datatype	The project defines a composedOf with a specific type. But the parent in the ‘parent’ column is inconsistent with the defined type and should actually be a project-specific attribute datatype.
[Row XXX] Project composedOf ‘XXX’ has type ‘XXX’. Thus its parent should be an Attribute Object	The project defines a composedOf with a specific type. But the parent in the ‘parent’ column is inconsistent with the defined type and should actually be a project-specific attribute object.
Found missing column name(s): XXX	One (or more) columns are missing from the Dataset Template.
